# Supplementary material for: Therapeutic Optimization of Pseudomonas aeruginosa Phages: From Isolation to Directed Evolution
Source: Viruses. 2025 Jun 30;17(7):938. doi: 10.3390/v17070938 (PMC12300175; doi:10.3390/v17070938)
Supplement: Supplementary file 1 [file viruses-17-00938-s001.zip]

Archive with 1 entries (1 files):
- viruses-3682309-supplementary.pdf
